# Supplementary material for: High Sucrose Diet-Induced Subunit I Tyrosine 304 Phosphorylation of Cytochrome c Oxidase Leads to Liver Mitochondrial Respiratory Dysfunction in the Cohen Diabetic Rat Model
Source: Antioxidants (Basel). 2023 Dec 21;13(1):19. doi: 10.3390/antiox13010019 (PMC10812566; doi:10.3390/antiox13010019)
Supplement: Supplementary file 1 [file antioxidants-13-00019-s001.zip]

Archive with 1 entries (1 files):
- antioxidants-2738323-supplementary.pdf
